# Supplementary material for: Mental health system costs, resources and constraints in South Africa: a national survey
Source: Health Policy Plan. 2019 Sep 23;34(9):706–19. doi: 10.1093/heapol/czz085 (PMC6880339; doi:10.1093/heapol/czz085)
Supplement: czz085_Supplementary_Data [file czz085_supplementary_data.zip]

Archive with 6 entries (5 files):
- czz085-Suppl_data/
- czz085-Suppl_data/Supplementary_Figure 2.docx
- czz085-Suppl_data/Supplementary_Table 1.docx
- czz085-Suppl_data/Supplementary_Table 2.docx
- czz085-Suppl_data/Supplementary_Table 3.docx
- czz085-Suppl_data/Supplementary_Figure 1.docx
